# Supplementary material for: Inhibitors of the Transcription Factor STAT3 Decrease Growth and Induce Immune Response Genes in Models of Malignant Pleural Mesothelioma (MPM)
Source: Cancers (Basel). 2020 Dec 22;13(1):7. doi: 10.3390/cancers13010007 (PMC7792575; doi:10.3390/cancers13010007)
Supplement: Supplementary file 1 [file cancers-13-00007-s001.zip]

Archive with 2 entries (2 files):
- cancers-1009062-supplementary.xlsx
- cancers-100962-SI.pdf
